# Supplementary material for: Machine Learning-Based Characterization and Identification of Tertiary Lymphoid Structures Using Spatial Transcriptomics Data
Source: Int J Mol Sci. 2024 Mar 30;25(7):3887. doi: 10.3390/ijms25073887 (PMC11011734; doi:10.3390/ijms25073887)
Supplement: Supplementary file 1 [file ijms-25-03887-s001.zip]

Archive with 1 entries (1 files):
- ijms-2752443-supplementary.pdf
